# Supplementary material for: High barley intake in non-obese individuals is associated with high natto consumption and abundance of butyrate-producing bacteria in the gut: a cross-sectional study
Source: Front Nutr. 2024 Oct 31;11:1434150. doi: 10.3389/fnut.2024.1434150 (PMC11562852; doi:10.3389/fnut.2024.1434150)
Supplement: Supplementary file 2 [file Table_1.XLSX]

## Sheet: Sheet1
Dependent variable		Independent variable	Degrees of Freedom	Sum of Squares	Mean Square	F value	p-value
Bifidobacterium
	Model 1
		Responders (0: non-responders, 1: responders)	1	264.8	264.793	5.0228	0.02625	*
		Age (years)	1	4.5	4.488	0.0851	0.77079
		Sex (0: male, 1: female)	1	275.5	275.469	5.2254	0.02344	*
		Diabetes risk (0: absent, 1: borderline, 2: presence)	1	51.2	51.158	0.9704	0.32591
		Hypertension risk (0: absent, 1: borderline, 2: presence)	1	56.8	56.799	1.0774	0.30068
		Dyslipidemia risk (0: absent, 1: borderline, 2: presence)	1	34.1	34.062	0.6461	0.42257
		Residuals	178	9383.8	52.718	-	-
	Model 2
		Responders (0: non-responders, 1: responders)	1	264.8	264.793	5.0399	0.02598	*
		Sex (0: male, 1: female)	1	279.3	279.304	5.3161	0.02226	*
		Responders:Sex	1	16.9	16.879	0.3213	0.57155
		Residuals	181	9509.6	52.539	-	-
Christensenellaceae R7 group
	Model 1
		Responders (0: non-responders, 1: responders)	1	0.838	0.83806	4.3687	0.03803	*
		Age (years)	1	0	0.0004	0.0021	0.96366
		Sex (0: male, 1: female)	1	1.175	1.17492	6.1246	0.01427	*
		Diabetes risk (0: absent, 1: borderline, 2: presence)	1	0.087	0.0869	0.453	0.50178
		Hypertension risk (0: absent, 1: borderline, 2: presence)	1	0.02	0.01975	0.103	0.74867
		Dyslipidemia risk (0: absent, 1: borderline, 2: presence)	1	0.299	0.29894	1.5583	0.21355
		Residuals	178	34.147	0.19183	-	-
	Model 2
		Responders (0: non-responders, 1: responders)	1	0.838	0.83806	4.7192	0.0311284	*
		Sex (0: male, 1: female)	1	1.147	1.14663	6.4567	0.0118931	*
		Responders:Sex	1	2.438	2.43753	13.7258	<0.01	**
		Residuals	181	32.143	0.17759	-	-
Lachnospiraceae ND3007 group
	Model 1
		Responders (0: non-responders, 1: responders)	1	0.2157	0.215741	5.2916	0.02259	*
		Age (years)	1	0.1183	0.118251	2.9004	0.0903
		Sex (0: male, 1: female)	1	0.0889	0.088899	2.1805	0.14154
		Diabetes risk (0: absent, 1: borderline, 2: presence)	1	0.0085	0.008477	0.2079	0.64896
		Hypertension risk (0: absent, 1: borderline, 2: presence)	1	0.0008	0.000757	0.0186	0.89174
		Dyslipidemia risk (0: absent, 1: borderline, 2: presence)	1	0.0028	0.002783	0.0683	0.79419
		Residuals	178	7.2571	0.04077	-	-
Lachnospiraceae NK4A136 group
	Model 1
		Responders (0: non-responders, 1: responders)	1	1.295	1.29494	3.605	0.05922
		Age (years)	1	0.105	0.10535	0.2933	0.58881
		Sex (0: male, 1: female)	1	0.157	0.15745	0.4383	0.50879
		Diabetes risk (0: absent, 1: borderline, 2: presence)	1	0.003	0.00312	0.0087	0.9258
		Hypertension risk (0: absent, 1: borderline, 2: presence)	1	0.843	0.8433	2.3477	0.12725
		Dyslipidemia risk (0: absent, 1: borderline, 2: presence)	1	0.258	0.25781	0.7177	0.39803
		Residuals	178	63.939	0.35921	-	-
Butyricicoccus
	Model 1
		Responders (0: non-responders, 1: responders)	1	1.8526	1.85263	14.1822	<0.01	**
		Age (years)	1	0.2507	0.25066	1.9188	0.16772
		Sex (0: male, 1: female)	1	0.1521	0.15215	1.1647	0.281951
		Diabetes risk (0: absent, 1: borderline, 2: presence)	1	0.0044	0.00444	0.034	0.853938
		Hypertension risk (0: absent, 1: borderline, 2: presence)	1	0.1891	0.18913	1.4478	0.230481
		Dyslipidemia risk (0: absent, 1: borderline, 2: presence)	1	0.0513	0.05127	0.3925	0.531783
		Residuals	178	23.2522	0.13063	-	-
Ruminiclostridium 5
	Model 1
		Responders (0: non-responders, 1: responders)	1	0.0017	0.00172	0.0104	0.91874
		Age (years)	1	0.3074	0.3074	1.8655	0.17371
		Sex (0: male, 1: female)	1	0.5227	0.52275	3.1724	0.0766
		Diabetes risk (0: absent, 1: borderline, 2: presence)	1	0.0514	0.05141	0.312	0.57716
		Hypertension risk (0: absent, 1: borderline, 2: presence)	1	0.1086	0.10859	0.659	0.418
		Dyslipidemia risk (0: absent, 1: borderline, 2: presence)	1	1.1007	1.1007	6.6798	0.01055	*
		Residuals	178	29.331	0.16478	-	-
Subdoligranulum
	Model 1
		Responders (0: non-responders, 1: responders)	1	42.77	42.773	12.2278	<0.01	**
		Age (years)	1	17.02	17.021	4.8658	0.0286744	*
		Sex (0: male, 1: female)	1	11.93	11.932	3.411	0.0664226
		Diabetes risk (0: absent, 1: borderline, 2: presence)	1	0.08	0.079	0.0225	0.880897
		Hypertension risk (0: absent, 1: borderline, 2: presence)	1	4.55	4.554	1.302	0.255389
		Dyslipidemia risk (0: absent, 1: borderline, 2: presence)	1	0	0	0.0001	0.992062
		Residuals	178	622.65	3.498	-	-
	Model 2
		Responders (0: non-responders, 1: responders)	1	42.77	42.773	12.1584	<0.01	**
		Age (years)	1	17.02	17.021	4.8382	0.0291029	*
		Responders:Age	1	2.46	2.457	0.6984	0.404422
		Residuals	181	636.76	3.518	-	-
Ruminococcaceae uncultured
	Model 1
		Responders (0: non-responders, 1: responders)	1	0.027	0.0267	0.0533	0.81774
		Age (years)	1	0.018	0.0178	0.0355	0.85078
		Sex (0: male, 1: female)	1	5.493	5.4925	10.9547	<0.01	**
		Diabetes risk (0: absent, 1: borderline, 2: presence)	1	0.416	0.4159	0.8294	0.36368
		Hypertension risk (0: absent, 1: borderline, 2: presence)	1	0	0	0.0001	0.99382
		Dyslipidemia risk (0: absent, 1: borderline, 2: presence)	1	0.019	0.0191	0.0382	0.84529
		Residuals	178	89.247	0.5014	-	-
Megamonas
	Model 1
		Responders (0: non-responders, 1: responders)	1	240.4	240.381	4.564	0.03402	*
		Age (years)	1	38.9	38.881	0.7382	0.39139
		Sex (0: male, 1: female)	1	53.2	53.246	1.011	0.31604
		Diabetes risk (0: absent, 1: borderline, 2: presence)	1	4.5	4.473	0.0849	0.77107
		Hypertension risk (0: absent, 1: borderline, 2: presence)	1	249.4	249.432	4.7359	0.03086	*
		Dyslipidemia risk (0: absent, 1: borderline, 2: presence)	1	45.7	45.726	0.8682	0.35272
		Residuals	178	9375.1	52.669	-	-
	Model 2
		Responders (0: non-responders, 1: responders)	1	240.4	240.381	4.6297	0.03275	*
		Hypertension risk (0: absent, 1: borderline, 2: presence)	1	303.2	303.166	5.8389	0.01667	*
		Responders:Hypertension risk	1	65.8	65.782	1.2669	0.26183
		Residuals	181	9397.9	51.922	-	-
Supplementaly Table 1. Main effects of responders and confounders on gut bacteria specific to responders based on multiple allocation analysis of variance. Model 1: Dependent variable: relative abundance (%) of each bacterium specific to the responder; independent variables: responder status (non-responders = 0, responders = 1), gender (males = 0, females = 1), age, dyslipidemia risk (absence = 0…
