# Supplementary material for: High barley intake in non-obese individuals is associated with high natto consumption and abundance of butyrate-producing bacteria in the gut: a cross-sectional study
Source: Front Nutr. 2024 Oct 31;11:1434150. doi: 10.3389/fnut.2024.1434150 (PMC11562852; doi:10.3389/fnut.2024.1434150)
Supplement: Supplementary file 3 [file Table_2.XLSX]

## Sheet: Sheet1
	Genus	Species	Number (Number of database)
Lichenase (EC. 3.2.1.73)	Total		153 (8187)
	Vibrio		1 (73)
	Pseudoalteromonas		1 (29)
	Agarivorans		1 (2)
	Marinagarivorans		1 (1)
	Sphingomonas		1 (43)
	Azospirillum		1 (13)
	Bacillus		61 (138)
		subtilis	14 (15)
		velezensis	12 (12)
		amyloliquefaciens	7 (7)
		pumilus	3 (3)
		others	25 (101)
	Evansella		1 (1)
	Halalkalibacterium		1 (1)
	Shouchella		2 (3)
	Alkalicoccobacillus		1 (1)
	Salipaludibacillus		1 (1)
	Paenibacillus		38 (74)
		polymyxa	6 (6)
		mucilaginosus	3 (3)
		others	29 (65)
	Streptococcus		4 (171)
	Floricoccus		1 (1)
	Clostridium		7 (67)
		acetobutylicum	3 (3)
		others	4 (64)
	Acetivibrio		4 (4)
		thermocellus	2 (2)
		others	2 (2)
	Ruminococcus		2 (6)
	Pseudobutyrivibrio		1 (1)
	Cellulosilyticum		2 (2)
	Selenomonas		1 (6)
	Megamonas		2 (2)
	Streptomyces		6 (173)
	Kitasatospora		1 (5)
	Arthrobacter		1 (32)
	Cellulomonas		1 (16)
	Actinoplanes		3 (10)
	Couchioplanes		1 (1)
	Rubrobacter		1 (4)
	Deinococcus		1 (22)
	Mucisphaera		1 (1)
	Treponema		1 (29)
	Spirochaeta		1 (4)
Endo-1,3-beta-glucanase (EC. 3.2.1.6)	Total		82 (8187)
	Vibrio		1 (73)
	Thalassotalea		1 (3)
	Cellvibrio		4 (5)
	Saccharophagus		1 (1)
	Microbulbifer		1 (10)
	Legionella		4 (29)
	Gynuella		1 (1)
	Janthinobacterium		1 (11)
	Stigmatella		1 (1)
	Melittangium		1 (1)
	Cystobacter		1 (1)
	Sorangium		2 (2)
		cellulosum	2 (2)
	Chondromyces		1 (1)
	Paenibacillus		5 (74)
		mucilaginosus	3 (3)
		others	2 (71)
	Halothermothrix		1 (1)
	unclassified Tenericutes		2 (2)
	Microbacterium		2 (36)
	Curtobacterium		5 (5)
	Frondihabitans		1 (2)
	Cryobacterium		2 (2)
	Mycetocola		1 (2)
	Marisediminicola		1 (1)
	Frigoribacterium		1 (1)
	Glaciihabitans		1 (1)
	Brachybacterium		1 (11)
	Jonesia		1 (1)
	Xylanimonas		2 (3)
	Isoptericola		1 (2)
	Cellulosimicrobium		1 (3)
	Cellulomonas		7 (16)
	Arachnia		1 (2)
	Acidipropionibacterium		3 (4)
		acidipropionici	2 (2)
		other	1 (2)
	Tessaracoccus		1 (7)
	Raineyella		1 (1)
	Nocardioides		2 (20)
	Micropruina		1 (1)
	Nakamurella		1 (3)
	Pseudonocardia		2 (10)
	Actinoplanes		4 (10)
	Aquihabitans		1 (1)
	Flavobacterium		3 (50)
	Polaribacter		1 (12)
	Siansivirga		1 (1)
	Croceimicrobium		1 (1)
	unclassified Saccharibacteria		1 (2)
Supplementary Table 2. List of bacteria having Lichennase or Endo-1,3-beta-glucanase. These results were searched in KEGG ENZYME and the genus level of bacteria having this enzyme was listed. If more than one (two or more strain) strain in the same species had the enzyme, the species were also listed.
